# Supplementary material for: Monomer and Oligomer Transition of Zinc Phthalocyanine Is Key for Photobleaching in Photodynamic Therapy
Source: Molecules. 2023 Jun 8;28(12):4639. doi: 10.3390/molecules28124639 (PMC10305241; doi:10.3390/molecules28124639)
Supplement: Supplementary file 1 [file molecules-28-04639-s001.zip]

Archive with 1 entries (1 files):
- molecules-2411188-supplementary.pdf
